# Supplementary material for: The Chimeric Adenovirus (Ad5/35) Expressing Engineered Spike Protein Confers Immunity against SARS-CoV-2 in Mice and Non-Human Primates
Source: Vaccines (Basel). 2022 Apr 30;10(5):712. doi: 10.3390/vaccines10050712 (PMC9147121; doi:10.3390/vaccines10050712)
Supplement: Supplementary file 1 [file vaccines-10-00712-s001.zip]

Archive with 1 entries (1 files):
- vaccines-1693019-supplementary.pdf
